# Supplementary material for: Effect of Simulated Gastrointestinal Digestion on the Phenolic Composition and Bioactivity of Cymbopogon flexuosus Extracts
Source: Foods. 2025 Nov 12;14(22):3868. doi: 10.3390/foods14223868 (PMC12651865; doi:10.3390/foods14223868)
Supplement: Supplementary file 1 [file foods-14-03868-s001.zip]

Archive with 1 entries (1 files):
- foods-3923223-supplementary.pdf
